# Supplementary material for: Host Gene Signatures Associated with Gastric Cancer–Associated Microbial Taxa: A Descriptive Microbiome–Transcriptome Study
Source: Medicina (Kaunas). 2026 Apr 22;62(5):799. doi: 10.3390/medicina62050799 (PMC13208936; doi:10.3390/medicina62050799)
Supplement: Supplementary file 1 [file medicina-62-00799-s001.zip]

Archive with 1 entries (1 files):
- medicina-4223228-Supplementary Table S1.xlsx
