# Supplementary material for: Host Gene Signatures Associated with Gastric Cancer–Associated Microbial Taxa: A Descriptive Microbiome–Transcriptome Study
Source: Medicina (Kaunas). 2026 Apr 22;62(5):799. doi: 10.3390/medicina62050799 (PMC13208936; doi:10.3390/medicina62050799)
Supplement: Supplementary file 1 [file medicina-62-00799-s001.zip › medicina-4223228-Supplementary Table S1.xlsx]

## Sheet: Sheet1
Qualitative outcome	Disease name	Organism name	Organism NCB ID	Method Name	Sample Name	Host Type	Control Name
Elevated	Gastric carcinoma	Phyllobacterium	28100	16S rRNA sequencing	Tissue biopsy	Human	Chronic gastritis patient
Elevated	Gastric carcinoma	Achromobacter	222	16S rRNA sequencing	Tissue biopsy	Human	Chronic gastritis patient
Elevated	Gastric carcinoma	Citrobacter	544	16S rRNA sequencing	Tissue biopsy	Human	Chronic gastritis patient
Elevated	Gastric carcinoma	Lactobacillus	1591	16S rRNA sequencing	Tissue biopsy	Human	Chronic gastritis patient
Elevated	Gastric carcinoma	Clostridium	1506	16S rRNA sequencing	Tissue biopsy	Human	Chronic gastritis patient
Elevated	Gastric carcinoma	Rhodococcus	1827	16S rRNA sequencing	Tissue biopsy	Human	Chronic gastritis patient
Reduced	Gastric carcinoma	Neisseria	482	16S rRNA sequencing	Tissue biopsy	Human	Chronic gastritis patient
Reduced	Gastric carcinoma	Helicobacter	218	16S rRNA sequencing	Tissue biopsy	Human	Chronic gastritis patient
Reduced	Gastric carcinoma	Streptococcus	1306	16S rRNA sequencing	Tissue biopsy	Human	Chronic gastritis patient
Reduced	Gastric carcinoma	Prevotella	59823	16S rRNA sequencing	Tissue biopsy	Human	Chronic gastritis patient
Elevated	Gastric carcinoma	Neisseria	482	Shotgun sequencing	Gastric wash	Human	Chronic gastritis patient
Elevated	Gastric carcinoma	Aggregatibacter	416916	Shotgun sequencing	Gastric wash	Human	Chronic gastritis patient
Elevated	Gastric carcinoma	Alloprevotella	1283313	Shotgun sequencing	Gastric wash	Human	Chronic gastritis patient
Elevated	Gastric carcinoma	Porphyromonas endodontalis	28124	Shotgun sequencing	Gastric wash	Human	Chronic gastritis patient
Elevated	Gastric carcinoma	Streptococcus mitis	28037	Shotgun sequencing	Gastric wash	Human	Chronic gastritis patient
Elevated	Gastric carcinoma	Streptococcus oralis	1303	Shotgun sequencing	Gastric wash	Human	Chronic gastritis patient
Elevated	Gastric carcinoma	Streptococcus pneumoniae	1313	Shotgun sequencing	Gastric wash	Human	Chronic gastritis patient
Reduced	Gastric carcinoma	Sphingobium yanoikuyae	13690	Shotgun sequencing	Gastric wash	Human	Chronic gastritis patient
Elevated	Gastric carcinoma	Peptostreptococcus	1262	16S rRNA sequencing	Tissue biopsy	Human	Chronic gastritis patient
Elevated	Gastric carcinoma	Streptococcus anginosus	1328	16S rRNA sequencing	Tissue biopsy	Human	Chronic gastritis patient
Elevated	Gastric carcinoma	Slackia	84108	16S rRNA sequencing	Tissue biopsy	Human	Chronic gastritis patient
Elevated	Gastric carcinoma	Gemella	1378	16S rRNA sequencing	Tissue biopsy	Human	Chronic gastritis patient
Elevated	Gastric carcinoma	Fusobacterium	68766	16S rRNA sequencing	Tissue biopsy	Human	Chronic gastritis patient
Reduced	Gastric carcinoma	Vogesella	57739	16S rRNA sequencing	Tissue biopsy	Human	Chronic gastritis patient
Reduced	Gastric carcinoma	Candidatus portiera	235572	16S rRNA sequencing	Tissue biopsy	Human	Chronic gastritis patient
Reduced	Gastric carcinoma	Comamonadaceae	80864	16S rRNA sequencing	Tissue biopsy	Human	Chronic gastritis patient
Reduced	Gastric carcinoma	Acinetobacter	469	16S rRNA sequencing	Tissue biopsy	Human	Chronic gastritis patient
Reduced	Gastric carcinoma	Helicobacter pylori	210	16S rRNA sequencing	Tissue biopsy	Human	Gastric cancer patient (healthy tissue)
Reduced	Gastric carcinoma	Prevotella copri	165179	16S rRNA sequencing	Tissue biopsy	Human	Gastric cancer patient (healthy tissue)
Reduced	Gastric carcinoma	Bacteriodes uniformis	820	16S rRNA sequencing	Tissue biopsy	Human	Gastric cancer patient (healthy tissue)
Elevated	Gastric carcinoma	Prevotella melaninogenica	28132	16S rRNA sequencing	Tissue biopsy	Human	Gastric cancer patient (healthy tissue)
Elevated	Gastric carcinoma	Streptococcus anginosus	1328	16S rRNA sequencing	Tissue biopsy	Human	Gastric cancer patient (healthy tissue)
Elevated	Gastric carcinoma	Propionibacterium acnes	1747	16S rRNA sequencing	Tissue biopsy	Human	Gastric cancer patient (healthy tissue)
Elevated	Gastric carcinoma	Selenomonas	970	16S rRNA sequencing	Tissue biopsy	Human	Gastric cancer patient (healthy tissue)
Elevated	Gastric carcinoma	Fusobacterium	68766	16S rRNA sequencing	Tissue biopsy	Human	Gastric cancer patient (healthy tissue)
Elevated	Gastric carcinoma	Corynebacterium	1716	16S rRNA sequencing	Tissue biopsy	Human	Gastric cancer patient (healthy tissue)
Reduced	Gastric carcinoma	Lachnoclostridium	1506553	16S rRNA sequencing	Faeces	Human	Healthy control
Reduced	Gastric carcinoma	Eubacterium rectale	39491	16S rRNA sequencing	Faeces	Human	Healthy control
Reduced	Gastric carcinoma	Roseburia	841	16S rRNA sequencing	Faeces	Human	Healthy control
Reduced	Gastric carcinoma	Lachnospira	28050	16S rRNA sequencing	Faeces	Human	Healthy control
Reduced	Gastric carcinoma	Faecalibacterium	216851	16S rRNA sequencing	Faeces	Human	Healthy control
Elevated	Gastric carcinoma	Prevotella	59823	16S rRNA sequencing	Faeces	Human	Healthy control
Elevated	Gastric carcinoma	Shigella	625	16S rRNA sequencing	Faeces	Human	Healthy control
Elevated	Gastric carcinoma	Klebsiella	570	16S rRNA sequencing	Faeces	Human	Healthy control
Elevated	Gastric carcinoma	Lactobacillus	1591	16S rRNA sequencing	Faeces	Human	Healthy control
Elevated	Gastric carcinoma	Streptococcus	1306	16S rRNA sequencing	Faeces	Human	Healthy control
Elevated	Gastric carcinoma	Alistipes	239759	16S rRNA sequencing	Faeces	Human	Healthy control
Elevated	Gastric carcinoma	Veillonella	29465	16S rRNA sequencing	Faeces	Human	Healthy control
Elevated	Gastric carcinoma	Bifidobacterium	41200	16S rRNA sequencing	Faeces	Human	Healthy control
Elevated	Gastric carcinoma	Ruminococcaceae	541000	16S rRNA sequencing	Faeces	Human	Healthy control
Elevated	Gastric carcinoma	Christensenellaceae	990719	16S rRNA sequencing	Faeces	Human	Healthy control
Elevated	Gastric carcinoma	Parabacteroides	1869337	16S rRNA sequencing	Faeces	Human	Healthy control
Elevated	Gastric carcinoma	Shigella	625	16S rRNA sequencing	Faeces	Human	Healthy control
Elevated	Gastric carcinoma	Veillonella	29465	16S rRNA sequencing	Faeces	Human	Healthy control
Elevated	Gastric carcinoma	Clostridium cluster XVIII	NA	16S rRNA sequencing	Faeces	Human	Healthy control
Reduced	Gastric carcinoma	Bacteroides	29523	16S rRNA sequencing	Faeces	Human	Healthy control
Elevated	Gastric carcinoma	Neisseria	482	16S rRNA sequencing	Saliva	Human	Healthy control
Elevated	Gastric carcinoma	Porphyromonas gingivalis	837	16S rRNA sequencing	Saliva	Human	Healthy control
Elevated	Gastric carcinoma	Haemophilus parainfluenzae	729	16S rRNA sequencing	Blood	Human	Healthy control
Elevated	Gastric carcinoma	Acinetobacter	469	16S rRNA sequencing	Blood	Human	Healthy control
Elevated	Gastric carcinoma	Bacteroides	29523	16S rRNA sequencing	Blood	Human	Healthy control
Reduced	Gastric carcinoma	Sphingomonas	13687	16S rRNA sequencing	Blood	Human	Healthy control
Reduced	Gastric carcinoma	Comamonas	283	16S rRNA sequencing	Blood	Human	Healthy control
Reduced	Gastric carcinoma	Pseudomonas stutzeri	316	16S rRNA sequencing	Blood	Human	Healthy control
